# Supplementary material for: Differential activity of 2-methylene-19-nor vitamin D analogs on growth factor gene expression in rhino mouse skin and comparison to all-trans retinoic acid
Source: PLoS One. 2017 Nov 28;12(11):e0188887. doi: 10.1371/journal.pone.0188887 (PMC5705097; doi:10.1371/journal.pone.0188887)
Supplement: S1 Table — (XLSX) [file pone.0188887.s001.xlsx]

## Sheet: Sheet1
S1 Table. Statistical summary of two-way ANOVA column and row effects of 2MbisP and
atRA on utricle area and epidermal thickness
Fig 2A Utricle Area	P value			P value
Dose 2			Vehicle
Vehicle vs 2MbisP	> 0.05		2 Doses vs 7 Doses	> 0.05
Vehicle vs atRA	> 0.05		2 Doses vs 21 Doses	> 0.05
2MbisP vs atRA	> 0.05		7 Doses vs 21 Doses	> 0.05
Dose 7			2MbisP
Vehicle vs 2MbisP	< 0.05		2 Doses vs 7 Doses	< 0.05
Vehicle vs atRA	< 0.05		2 Doses vs 21 Doses	< 0.05
2MbisP vs atRA	> 0.05		7 Doses vs 21 Doses	> 0.05
Dose 21			atRA
Vehicle vs 2MbisP	< 0.05		2 Doses vs 7 Doses	< 0.05
Vehicle vs atRA	< 0.05		2 Doses vs 21 Doses	< 0.05
2MbisP vs atRA	> 0.05		7 Doses vs 21 Doses	> 0.05
Fig 2B Epidermal Thickness	P value			P value
Dose 2			Vehicle
Vehicle vs 2MbisP	< 0.05		2 Doses vs 7 Doses	> 0.05
Vehicle vs atRA	> 0.05		2 Doses vs 21 Doses	> 0.05
2MbisP vs atRA	< 0.05		7 Doses vs 21 Doses	> 0.05
Dose 7			2MbisP
Vehicle vs 2MbisP	< 0.05		2 Doses vs 7 Doses	< 0.05
Vehicle vs atRA	< 0.05		2 Doses vs 21 Doses	< 0.05
2MbisP vs atRA	> 0.05		7 Doses vs 21 Doses	< 0.05
Dose 21			atRA
Vehicle vs 2MbisP	< 0.05		2 Doses vs 7 Doses	< 0.05
Vehicle vs atRA	< 0.05		2 Doses vs 21 Doses	< 0.05
2MbisP vs atRA	< 0.05		7 Doses vs 21 Doses	> 0.05
