# Supplementary material for: Differential activity of 2-methylene-19-nor vitamin D analogs on growth factor gene expression in rhino mouse skin and comparison to all-trans retinoic acid
Source: PLoS One. 2017 Nov 28;12(11):e0188887. doi: 10.1371/journal.pone.0188887 (PMC5705097; doi:10.1371/journal.pone.0188887)
Supplement: S2 Table — (XLSX) [file pone.0188887.s002.xlsx]

## Sheet: Sheet1
S2 Table. Statistical summary of one-way ANOVA for dose response of
2MbisP, CAGE-3 and atRA on utricle area and epidermal thickness
Utricle Area	P value		Epidermal Thickness	P value
Fig 3A 2MbisP			Fig 3B 2MbisP
Vehicle vs 6.9	> 0.05		Vehicle vs 6.9	> 0.05
Vehicle vs 21.8	> 0.05		Vehicle vs 21.8	> 0.05
Vehicle vs 69	> 0.05		Vehicle vs 69	< 0.05
Vehicle vs 218	< 0.05		Vehicle vs 218	< 0.05
Vehicle vs 690	< 0.05		Vehicle vs 690	< 0.05
6.9 vs 21.8	> 0.05		6.9 vs 21.8	> 0.05
6.9 vs 69	> 0.05		6.9 vs 69	< 0.05
6.9 vs 218	< 0.05		6.9 vs 218	< 0.05
6.9 vs 690	< 0.05		6.9 vs 690	< 0.05
21.8 vs 69	> 0.05		21.8 vs 69	> 0.05
21.8 vs 218	< 0.05		21.8 vs 218	< 0.05
21.8 vs 690	< 0.05		21.8 vs 690	< 0.05
69 vs 218	< 0.05		69 vs 218	> 0.05
69 vs 690	< 0.05		69 vs 690	> 0.05
218 vs 690	> 0.05		218 vs 690	> 0.05
Fig 3C CAGE-3			Fig 3D CAGE
Vehicle vs 0.0025	> 0.05		Vehicle vs 0.0025	> 0.05
Vehicle vs 0.0079	> 0.05		Vehicle vs 0.0079	> 0.05
Vehicle vs 0.025	> 0.05		Vehicle vs 0.025	> 0.05
Vehicle vs 0.079	> 0.05		Vehicle vs 0.079	< 0.05
Vehicle vs 0.25	> 0.05		Vehicle vs 0.25	< 0.05
0.0025 vs 0.0079	> 0.05		0.0025 vs 0.0079	> 0.05
0.0025 vs 0.025	> 0.05		0.0025 vs 0.025	> 0.05
0.0025 vs 0.079	> 0.05		0.0025 vs 0.079	< 0.05
0.0025 vs 0.25	> 0.05		0.0025 vs 0.25	< 0.05
0.0079 vs 0.025	> 0.05		0.0079 vs 0.025	> 0.05
0.0079 vs 0.079	> 0.05		0.0079 vs 0.079	< 0.05
0.0079 vs 0.25	> 0.05		0.0079 vs 0.25	< 0.05
0.025 vs 0.079	> 0.05		0.025 vs 0.079	< 0.05
0.025 vs 0.25	> 0.05		0.025 vs 0.25	< 0.05
0.079 vs 0.25	> 0.05		0.079 vs 0.25	< 0.05
Fig 3E atRA			Fig 3F atRA
Vehicle vs 0.71	> 0.05		Vehicle vs 0.71	> 0.05
Vehicle vs 2.24	> 0.05		Vehicle vs 2.24	> 0.05
Vehicle vs 7.1	< 0.05		Vehicle vs 7.1	< 0.05
Vehicle vs 22.4	< 0.05		Vehicle vs 22.4	< 0.05
Vehicle vs 71	< 0.05		Vehicle vs 71	< 0.05
Vehicle vs 224	< 0.05		Vehicle vs 224	< 0.05
0.71 vs 2.24	> 0.05		0.71 vs 2.24	> 0.05
0.71 vs 7.1	> 0.05		0.71 vs 7.1	< 0.05
0.71 vs 22.4	> 0.05		0.71 vs 22.4	< 0.05
0.71 vs 71	< 0.05		0.71 vs 71	< 0.05
0.71 vs 224	< 0.05		0.71 vs 224	< 0.05
2.24 vs 7.1	> 0.05		2.24 vs 7.1	< 0.05
2.24 vs 22.4	> 0.05		2.24 vs 22.4	< 0.05
2.24 vs 71	< 0.05		2.24 vs 71	< 0.05
2.24 vs 224	< 0.05		2.24 vs 224	< 0.05
7.1 vs 22.4	> 0.05		7.1 vs 22.4	> 0.05
7.1 vs 71	> 0.05		7.1 vs 71	< 0.05
7.1 vs 224	< 0.05		7.1 vs 224	< 0.05
22.4 vs 71	> 0.05		22.4 vs 71	< 0.05
22.4 vs 224	< 0.05		22.4 vs 224	< 0.05
71 vs 224	> 0.05		71 vs 224	> 0.05
