# Supplementary material for: Differential activity of 2-methylene-19-nor vitamin D analogs on growth factor gene expression in rhino mouse skin and comparison to all-trans retinoic acid
Source: PLoS One. 2017 Nov 28;12(11):e0188887. doi: 10.1371/journal.pone.0188887 (PMC5705097; doi:10.1371/journal.pone.0188887)
Supplement: S3 Table — (XLSX) [file pone.0188887.s003.xlsx]

## Sheet: Sheet1
S3 Table. Statistical summary of two-way ANOVA column and row effects of 1, 2, 3, 5, or
7 doses of 2MbisP, CAGE-3 or atRA on utricle area and epidermal thickness
Fig 4A Utricle Area	P value		Fig 4B Epidermal Thickness	P value
Dose 1			Dose 1
Veh vs 2MbisP	> 0.05		Veh vs 2MbisP	> 0.05
Veh vs CAGE	> 0.05		Veh vs CAGE	> 0.05
Veh vs atRA	> 0.05		Veh vs atRA	> 0.05
2MbisP vs CAGE	> 0.05		2MbisP vs CAGE	> 0.05
2MbisP vs atRA	> 0.05		2MbisP vs atRA	> 0.05
CAGE vs atRA	> 0.05		CAGE vs atRA	> 0.05
Dose 2			Dose 2
Veh vs 2MbisP	> 0.05		Veh vs 2MbisP	< 0.05
Veh vs CAGE	> 0.05		Veh vs CAGE	> 0.05
Veh vs atRA	> 0.05		Veh vs atRA	> 0.05
2MbisP vs CAGE	> 0.05		2MbisP vs CAGE	< 0.05
2MbisP vs atRA	> 0.05		2MbisP vs atRA	< 0.05
CAGE vs atRA	> 0.05		CAGE vs atRA	> 0.05
Dose 3			Dose 3
Veh vs 2MbisP	> 0.05		Veh vs 2MbisP	< 0.05
Veh vs CAGE	> 0.05		Veh vs CAGE	< 0.05
Veh vs atRA	> 0.05		Veh vs atRA	< 0.05
2MbisP vs CAGE	> 0.05		2MbisP vs CAGE	< 0.05
2MbisP vs atRA	> 0.05		2MbisP vs atRA	< 0.05
CAGE vs atRA	> 0.05		CAGE vs atRA	> 0.05
Dose 5			Dose 5
Veh vs 2MbisP	< 0.05		Veh vs 2MbisP	< 0.05
Veh vs CAGE	> 0.05		Veh vs CAGE	< 0.05
Veh vs atRA	< 0.05		Veh vs atRA	< 0.05
2MbisP vs CAGE	< 0.05		2MbisP vs CAGE	< 0.05
2MbisP vs atRA	> 0.05		2MbisP vs atRA	< 0.05
CAGE vs atRA	< 0.05		CAGE vs atRA	> 0.05
Dose 7			Dose 7
Veh vs 2MbisP	< 0.05		Veh vs 2MbisP	< 0.05
Veh vs CAGE	> 0.05		Veh vs CAGE	< 0.05
Veh vs atRA	< 0.05		Veh vs atRA	< 0.05
2MbisP vs CAGE	< 0.05		2MbisP vs CAGE	> 0.05
2MbisP vs atRA	> 0.05		2MbisP vs atRA	> 0.05
CAGE vs atRA	< 0.05		CAGE vs atRA	> 0.05
Vehicle			Vehicle
Dose 1 vs Dose 2	> 0.05		Dose 1 vs Dose 2	> 0.05
Dose 1 vs Dose 3	> 0.05		Dose 1 vs Dose 3	> 0.05
Dose 1 vs Dose 5	> 0.05		Dose 1 vs Dose 5	> 0.05
Dose 1 vs Dose 7	> 0.05		Dose 1 vs Dose 7	> 0.05
Dose 2 vs Dose 3	> 0.05		Dose 2 vs Dose 3	> 0.05
Dose 2 vs Dose 5	> 0.05		Dose 2 vs Dose 5	> 0.05
Dose 2 vs Dose 7	> 0.05		Dose 2 vs Dose 7	> 0.05
Dose 3 vs Dose 5	> 0.05		Dose 3 vs Dose 5	> 0.05
Dose 3 vs Dose 7	> 0.05		Dose 3 vs Dose 7	> 0.05
Dose 5 vs Dose 7	> 0.05		Dose 5 vs Dose 7	> 0.05
2MbisP			2MbisP
Dose 1 vs Dose 2	> 0.05		Dose 1 vs Dose 2	< 0.05
Dose 1 vs Dose 3	> 0.05		Dose 1 vs Dose 3	< 0.05
Dose 1 vs Dose 5	< 0.05		Dose 1 vs Dose 5	< 0.05
Dose 1 vs Dose 7	< 0.05		Dose 1 vs Dose 7	< 0.05
Dose 2 vs Dose 3	> 0.05		Dose 2 vs Dose 3	< 0.05
Dose 2 vs Dose 5	< 0.05		Dose 2 vs Dose 5	< 0.05
Dose 2 vs Dose 7	< 0.05		Dose 2 vs Dose 7	< 0.05
Dose 3 vs Dose 5	> 0.05		Dose 3 vs Dose 5	< 0.05
Dose 3 vs Dose 7	< 0.05		Dose 3 vs Dose 7	< 0.05
Dose 5 vs Dose 7	> 0.05		Dose 5 vs Dose 7	< 0.05
CAGE-3			CAGE-3
Dose 1 vs Dose 2	> 0.05		Dose 1 vs Dose 2	> 0.05
Dose 1 vs Dose 3	> 0.05		Dose 1 vs Dose 3	< 0.05
Dose 1 vs Dose 5	> 0.05		Dose 1 vs Dose 5	< 0.05
Dose 1 vs Dose 7	> 0.05		Dose 1 vs Dose 7	< 0.05
Dose 2 vs Dose 3	> 0.05		Dose 2 vs Dose 3	< 0.05
Dose 2 vs Dose 5	> 0.05		Dose 2 vs Dose 5	< 0.05
Dose 2 vs Dose 7	> 0.05		Dose 2 vs Dose 7	< 0.05
Dose 3 vs Dose 5	> 0.05		Dose 3 vs Dose 5	< 0.05
Dose 3 vs Dose 7	> 0.05		Dose 3 vs Dose 7	< 0.05
Dose 5 vs Dose 7	> 0.05		Dose 5 vs Dose 7	< 0.05
atRA			atRA
Dose 1 vs Dose 2	> 0.05		Dose 1 vs Dose 2	> 0.05
Dose 1 vs Dose 3	> 0.05		Dose 1 vs Dose 3	< 0.05
Dose 1 vs Dose 5	< 0.05		Dose 1 vs Dose 5	< 0.05
Dose 1 vs Dose 7	< 0.05		Dose 1 vs Dose 7	< 0.05
Dose 2 vs Dose 3	> 0.05		Dose 2 vs Dose 3	> 0.05
Dose 2 vs Dose 5	< 0.05		Dose 2 vs Dose 5	< 0.05
Dose 2 vs Dose 7	< 0.05		Dose 2 vs Dose 7	< 0.05
Dose 3 vs Dose 5	< 0.05		Dose 3 vs Dose 5	< 0.05
Dose 3 vs Dose 7	< 0.05		Dose 3 vs Dose 7	< 0.05
Dose 5 vs Dose 7	> 0.05		Dose 5 vs Dose 7	> 0.05
