# Supplementary material for: Differential activity of 2-methylene-19-nor vitamin D analogs on growth factor gene expression in rhino mouse skin and comparison to all-trans retinoic acid
Source: PLoS One. 2017 Nov 28;12(11):e0188887. doi: 10.1371/journal.pone.0188887 (PMC5705097; doi:10.1371/journal.pone.0188887)
Supplement: S4 Table — (XLSX) [file pone.0188887.s004.xlsx]

## Sheet: Sheet1
S4 Table. EGFR mRNA (fold induction from vehicle) after 7 topical doses of 2MbisP, CAGE-3, or atRA
	Vehicle	2MbisP		Vehicle	CAGE-3		Vehicle	atRA
Mean	1	1.04		1	1.05		1	0.93
SEM	0.05	0.03		0.06	0.04		0.08	0.02
	No significant difference between vehicle and any drug treatment by t-test; P > 0.05
	EGFR; epidermal growth factor receptor			(ErbB1)
	SEM; standard error of the mean
