# Supplementary material for: Differential activity of 2-methylene-19-nor vitamin D analogs on growth factor gene expression in rhino mouse skin and comparison to all-trans retinoic acid
Source: PLoS One. 2017 Nov 28;12(11):e0188887. doi: 10.1371/journal.pone.0188887 (PMC5705097; doi:10.1371/journal.pone.0188887)
Supplement: S6 Table — (XLSX) [file pone.0188887.s006.xlsx]

## Sheet: Sheet1
S6 Table. Statistical summary of one-way ANOVA of dose response for 2MbisP induction
AREG and EPGN mRNA
Fig 8A AREG	P value		Fig 8B EPGN	P value
Vehicle vs 6.9	> 0.05		Vehicle vs 6.9	> 0.05
Vehicle vs 21.8	> 0.05		Vehicle vs 21.8	> 0.05
Vehicle vs 69	< 0.05		Vehicle vs 69	< 0.05
Vehicle vs 218	< 0.05		Vehicle vs 218	< 0.05
Vehicle vs 690	< 0.05		Vehicle vs 690	< 0.05
6.9 vs 21.8	> 0.05		6.9 vs 21.8	> 0.05
6.9 vs 69	> 0.05		6.9 vs 69	< 0.05
6.9 vs 218	< 0.05		6.9 vs 218	< 0.05
6.9 vs 690	< 0.05		6.9 vs 690	< 0.05
21.8 vs 69	> 0.05		21.8 vs 69	> 0.05
21.8 vs 218	< 0.05		21.8 vs 218	> 0.05
21.8 vs 690	< 0.05		21.8 vs 690	< 0.05
69 vs 218	> 0.05		69 vs 218	> 0.05
69 vs 690	> 0.05		69 vs 690	> 0.05
218 vs 690	> 0.05		218 vs 690	> 0.05
